# Supplementary material for: The Effect of Hyperbaric Therapy on Brown Adipose Tissue in Rats
Source: Int J Environ Res Public Health. 2021 Aug 31;18(17):9165. doi: 10.3390/ijerph18179165 (PMC8431214; doi:10.3390/ijerph18179165)
Supplement: Supplementary file 1 [file ijerph-18-09165-s001.zip]

Archive with 1 entries (1 files):
- ijerph-1322450-supplementary.pdf
